# Supplementary material for: Dexmedetomidine as an adjunct to local anesthetics in nerve block relieved pain more effectively after TKA: a meta-analysis of randomized controlled trials
Source: J Orthop Surg Res. 2020 Dec 1;15:577. doi: 10.1186/s13018-020-02105-7 (PMC7709255; doi:10.1186/s13018-020-02105-7)
Supplement: Supplementary file 1 — Additional file 1. characteristics of included studies [file 13018_2020_2105_MOESM1_ESM.xls]

## Sheet: Sheet1
Table 1：The Characteristics of Included Studies.
Studies （first author）	Year	Country	Intervention	Groups	Patients (n,F/M)	Age(y)	Reference Type	Randomization	Blinded
Jing Li	2017	China	FNB	1. 20mL of 0.5% ropivacaine plus 1 µg/kg dexmedetomidine 2. 20ml of 0.5% ropivacaine	30,16/14 30,15/15	69.9 69.5	RCT	coded sealed envelopes	single-blinded
Ashraf M. Eskandr	2016	Egypt	EB	1. 4 ml of a mixture of bupivacaine 0.125% and dexmedetomidine 0.2μg/kg/h 2. 3 ml of a mixture of bupivacaine 0.125% and dexmedetomidine 0.2μg/kg/h 3. 0.125% bupivacaine 5 ml/h for postoperative analgesia	25,13/12 25,10/15 25,14/11	60.2 59.12 58.88	RCT	coded sealed envelopes	double-blinded
Xiaoyu Yang	2019	China	FNB	1. 0.1% ropivacaine combined with 2 μg/kg dexmedetomidine 2. 0.1% ropivacaine	30 30	68.4 67.8	RCT	coded sealed envelopes	double-blinded
Rakhee Goyal	2017	India	ACB	1. ropivacaine and addition of dexmedetomidine 0.25 µg/kg 2. ropivacaine and addition of dexmedetomidine 0.50 µg/kg 3. plain ropivacaine	54,29/24 48,27/21 49,32/17	63.5 65 66.6	RCT	coded sealed envelopes	double-blinded
Xiaoying Zhao	2019	China	FNB	1. 0.15% ropivacaine + 0.02 μg/ kg/h dexmedetomidine 2. 0.15% ropivacaine + 0.05 μg/ kg/h dexmedetomidine 3. 0.15% ropivacaine	30,16/14 30,20/10 30,12/18	73.2 71.5 70.4	RCT	coded sealed envelopes	double-blinded
Senthil K. Packiasabapathy	2017	India	FNB	1. 1 µg/kg dexmedetomidine along with bupivacaine 2. 2 µg/kg dexmedetomidine along with bupivacaine 3. 20 ml (0.25%) of bupivacaine	20,13/7 20,12/8 20,14/6	61.45 62.65 59.7	RCT	computer‑generated random numbers	double-blinded
Bhawana Sharma	2016	India	FNB	1. ropivacaine (0.2%) with dexmedetomidine (1.5 µg/kg) 2. ropivacaine (0.2%) with normal saline	25,17/8 25,11/14	65.75 64.68	RCT	coded sealed envelopes	double-blinded
FNB: Femoral Nerve Block; ACB: Adductor canal block; EB: Epidural block; RCT: Randomized Controlled Trails
